# Supplementary material for: MOF-Enhanced Aluminosilicate Ceramic Membranes Using Non-Firing Processes for Pesticide Filtration and Phytochrome Removal
Source: Nanomaterials (Basel). 2024 May 27;14(11):944. doi: 10.3390/nano14110944 (PMC11173857; doi:10.3390/nano14110944)
Supplement: Supplementary file 1 [file nanomaterials-14-00944-s001.zip]

Archive with 1 entries (1 files):
- nanomaterials-2999128-supplementary.pdf
